# Supplementary material for: Cigarette smoking, genetic polymorphisms and colorectal cancer risk: the Fukuoka Colorectal Cancer Study
Source: BMC Cancer. 2010 Jun 10;10:274. doi: 10.1186/1471-2407-10-274 (PMC2906477; doi:10.1186/1471-2407-10-274)
Supplement: Additional file 1 — Supplemental Table. Effect modification of cigarette smoking on colorectal cancer risk associated with combinations of CYP1A1 and GST or NQO1 polymorphisms. [file 1471-2407-10-274-S1.XLS]

## Sheet: Supp Tab
Supplemental Table. Effect modification of cigarette smoking on colorectal cancer risk associated with combinations of CYP1A1 and GST or NQO1 polymorphisms
Combination of genotypes				< 400			> 400		P for interaction
				n*	OR (95% CI)†		n*	OR (95% CI)†
CYP1A1*2A		GSTM1
	0‡		Non-null	73/92	1.00 (Referent)		49/43	1.54 (0.89 – 2.67)
	>1		Non-null	134/153	1.08 (0.73 – 1.60)		72/68	1.39 (0.86 – 2.28)	0.47
	0		Null	88/115	0.93 (0.61 – 1.42)		73/55	1.80 (1.09 – 2.99)
	>1		Null	121/167	0.92 (0.62 – 1.36)		75/85	1.14 (0.70 – 1.84)
CYP1A1*2A		GSTT1
	0‡		Non-null	85/107	1.00 (Referent)		62/51	1.69 (1.02 – 2.81)
	>1		Non-null	126/194	0.81 (0.56 – 1.18)		74/83	1.14 (0.71 – 1.81)	0.38
	0		Null	76/100	0.90 (0.59 – 1.37)		60/47	1.65 (0.99 – 2.77)
	>1		Null	129/126	1.25 (0.85 – 1.83)		73/70	1.36 (0.84 – 2.20)
CYP1A1*2A		GSTM1 + GSTT1
	0‡		Non-null	116/152	1.00 (Referent)		87/70	1.77 (1.14 – 2.75)
	>1		Non-null	188/255	0.96 (0.70 – 1.31)		111/112	1.35 (0.90 – 2.02)	0.23
	0		Null	45/55	0.99 (0.62 – 1.59)		35/28	1.72 (0.95 – 3.09)
	>1		Null	67/65	1.33 (0.87 – 2.04)		36/41	1.16 (0.67 – 2.01)
CYP1A1*2C		GSTM1
	0‡		Non-null	117/141	1.00 (Referent)		70/66	1.36 (0.86 – 2.15)
	>1		Non-null	90/104	1.04 (0.71– 1.52)		51/45	1.45 (0.88 – 2.41)	0.51
	0		Null	126/168	0.89 (0.63 – 1.26)		105/86	1.57 (1.04 – 2.39)
	>1		Null	83/114	0.90 (0.61 – 1.31)		43/54	0.99 (0.60 – 1.65)
CYP1A1*2C		GSTT1
	0‡		Non-null	124/165	1.00 (Referent)		90/74	1.75 (1.14 – 2.68)
	>1		Non-null	87/136	0.86 (0.60 – 1.24)		46/60	1.05 (0.64 – 1.71)	0.65
	0		Null	119/144	1.05 (0.75 – 1.48)		85/78	1.50 (0.98 – 2.31)
	>1		Null	86/82	1.36 (0.92 – 2.00)		48/39	1.72 (1.02 – 2.90)
CYP1A1*2C		GSTM1 + GSTT1
	0‡		Non-null	176/232	1.00 (Referent)		124/105	1.67 (1.15 – 2.41)
	>1		Non-null	128/175	0.97 (0.71 – 1.31)		74/77	1.33 (0.88 – 2.02)	0.46
	0		Null	67/77	1.07 (0.73 – 1.59)		51/47	1.49 (0.93 – 2.41)
	>1		Null	45/43	1.39 (0.87 – 2.22)		20/22	1.20 (0.61 – 2.34)
CYP1A1*2A		NQO1 Pro187Ser‡
	0‡		Pro/Pro	72/75	1.00 (Referent)		54/43	1.42 (0.82 – 2.47)
	>1		Pro/Pro	85/114	0.79 (0.51 – 1.22)		48/50	1.08 (0.62 – 1.88)	0.34
	0		Pro/Ser + Ser/Ser	89/132	0.72 (0.47 – 1.11)		68/55	1.47 (0.87 – 2.48)
	>1		Pro/Ser + Ser/Ser	170/206	0.89 (0.60 – 1.32)		98/102	1.06 (0.67 – 1.70)
CYP1A1*2C		NQO1 Pro187Ser‡
	0‡		Pro/Pro	95/115	1.00 (Referent)		67/61	1.45 (0.90 – 2.35)
	>1		Pro/Pro	62/74	1.06 (0.68 – 1.66)		35/32	1.44 (0.80 – 2.60)	0.69
	0		Pro/Ser + Ser/Ser	148/194	0.96 (0.67 – 1.37)		108/91	1.60 (1.03 – 2.47)
	>1		Pro/Ser + Ser/Ser	111/144	0.97 (0.67 – 1.41)		58/66	1.15 (0.71 – 1.86)
* Numbers of cases/controls.
† Adjusted for sex, age, residence area, alcohol consumption, body mass index, type of job, leisure-time physical activity and parental colorectal cancer.
‡ Number of the variant allele.
§ One case and one control were excluded because of undetermined genotype.
